# Supplementary material for: Brown Macroalgae Sargassum cristaefolium Extract Inhibits Melanin Production and Cellular Oxygen Stress in B16F10 Melanoma Cells
Source: Molecules. 2022 Dec 5;27(23):8585. doi: 10.3390/molecules27238585 (PMC9741006; doi:10.3390/molecules27238585)
Supplement: Supplementary file 1 [file molecules-27-08585-s001.zip]

Archive with 1 entries (1 files):
- molecules-2047029-supplementary.pdf
